# Supplementary material for: Antimicrobial Susceptibility Patterns and Wild-Type MIC Distributions of Anaerobic Bacteria at a German University Hospital: A Five-Year Retrospective Study (2015–2019)
Source: Antibiotics (Basel). 2020 Nov 18;9(11):823. doi: 10.3390/antibiotics9110823 (PMC7698766; doi:10.3390/antibiotics9110823)
Supplement: Supplementary file 1 [file antibiotics-09-00823-s001.zip › Supplementary files/supplementary table 1.xlsx]

## Sheet: 1-Sample Demographics
	Total	Actino-myces sp.	Anaero-coccus sp.	Atopo-bium sp.	Bacteroides sp.	Bifido-bacterium sp.	Clostridium sp.	Cutibacterium sp.	Eggerthella lenta	Fusobacterium sp.	Lactobacillus sp.	Peptoniphilus sp.	Peptostrepto-coccus sp.	Prevotella sp.	Prophymonas sp.	Veillonella sp.	Murdochiella sp.	Parvimonas sp.	Finegoldia sp.
Sex
Male %	0.605889	0.55	0.732	0.5	0.62	0.579	0.597	0.662	0.714	0.58	0.55	0.54	0.5	0.601	0.6	0.62	0.8	0.576	0.585
Ward
Cardiovascular surgery	223	22	4	1	10	0	7	104	2	13	2	4	0	15	1	4	1	15	18
Dermatology	21	12	1	0	0	0	1	5	0	0	0	1	0	0	0	0	0	0	1
Emergency center	129	37	5	2	10	1	8	31	2	5	1	4	2	5	0	1	1	2	12
ENT	164	17	4	4	2	0	1	72	0	17	0	0	0	27	0	1	0	11	8
General surgery	528	60	7	5	110	4	92	96	13	14	33	10	2	26	1	12	0	14	29
Gynecology	103	24	1	0	14	2	6	17	3	2	0	7	5	7	0	1	0	0	14
Intensive care unit	91	5	3	0	16	0	11	17	2	5	9	0	4	13	0	0	1	2	3
Internal medicine	245	36	3	4	25	1	28	87	3	9	11	1	1	14	1	6	0	9	6
Neurology	454	11	2	1	10	1	10	363	0	15	0	4	0	8	1	4	0	13	11
Nuclear medicine	16	3	0	0	4	0	0	4	1	1	1	0	0	1	0	1	0	0	0
Oncology	75	10	1	0	6	3	6	37	0	2	1	0	0	3	0	3	0	2	1
Ophthalmology	22	2	0	0	0	0	1	17	0	0	0	0	0	1	0	0	0	0	1
Oral, maxillofacial, facial surgery	111	41	0	0	0	0	0	32	0	8	0	0	0	18	0	0	0	11	1
Orthopedics (traumatology)	433	7	20	0	18	0	49	273	1	1	2	12	3	2	0	1	1	3	40
Pediatrics	78	10	1	1	4	1	4	35	0	6	4	1	1	2	1	2	0	1	4
Rheumatology	12	2	0	0	0	0	0	10	0	0	0	0	0	0	0	0	0	0	0
Urology and Nephrology Centre	151	32	4	0	24	6	9	32	1	4	5	6	2	6	0	14	1	2	3
Total	2856	331	56	18	253	19	233	1232	28	102	69	50	20	148	5	50	5	85	152
Material
blood culture	455	23	1	2	72	3	53	206	18	11	23	5	0	5	1	12	0	19	1
dialysate/drainage/ puncture	589	76	8	5	112	9	73	91	9	35	28	13	4	51	2	21	1	28	23
foreign body material	147	0	0	0	2	0	6	124	0	0	3	0	0	1	0	3	0	0	8
Heart valve	2	0	0	0	0	0	0	2	0	0	0	0	0	0	0	0	0	0	0
CSF	162	2	0	0	2	0	1	154	0	0	0	1	0	0	1	0	0	0	1
prosthetic joint material	57	1	1	1	1	0	0	48	0	0	0	1	0	0	0	0	0	0	4
respiratory material	30	19	0	0	0	0	1	1	0	2	2	1	0	3	0	0	0	1	0
smear/swab	647	153	25	4	27	4	39	220	0	30	4	14	11	52	1	4	2	14	43
tissue	734	40	21	6	34	1	60	382	1	24	7	15	5	36	0	5	2	23	72
urine	29	17	0	0	3	2	0	0	0	0	2	0	0	0	0	5	0	0	0
other	4	0	0	0	0	0	0	4	0	0	0	0	0	0	0	0	0	0	0
Total	2856	331	56	18	253	19	233	1232	28	102	69	50	20	148	5	50	5	85	152
