# Supplementary material for: Antimicrobial Susceptibility Patterns and Wild-Type MIC Distributions of Anaerobic Bacteria at a German University Hospital: A Five-Year Retrospective Study (2015–2019)
Source: Antibiotics (Basel). 2020 Nov 18;9(11):823. doi: 10.3390/antibiotics9110823 (PMC7698766; doi:10.3390/antibiotics9110823)
Supplement: Supplementary file 1 [file antibiotics-09-00823-s001.zip › Supplementary files/supplementary table 2.xlsx]

## Sheet: Tabelle1
	Benzylpenicillin			Ampicillin			Ampicillin-sulbactam			Clindamycin			Moxifloxacin			Metronidazole			Rifampicin			Vancomycin
	S (n/total)	Mic50	Mic90	S (n)	Mic50	Mic90	S (n)	Mic50	Mic90	S (n)	Mic50	Mic90	S (n)	Mic50	Mic90	S (n)	Mic50	Mic90	S (n)	Mic50	Mic90	S (n)	Mic50	Mic90
Gram-positive bacilli	95.9% (1541/ 1607)			100% (229/ 229)			100% (323/323)			91.9% (1632/1776)			45.4% (677/1491)			94.4% (235/249)						90.1% (192/213)
Actinomyces sp. (n=331 )	98.7% (164/166)	0.062	0.19	100% (175/175)	0.064	0.25	100% (199/199)	0.047	0.19	84.2% (252/299)	0.19	256	5% (6/119)	1	2	-	-	-	-	-	-	99.4% (175/176)	0.38	0.5
Cutibacterium sp. (n= 1232)	99.9% (1227/1228)	0.032	0.094	-	-	-	-	-	-	96.6% (1184/1225)	0.094	0.38	51.80% (621/1197)	0.25	1	-	-	-	99.47% (954/959)	0.004	0.008	-	-	-
Clostridium sp. (n= 233)	69% (120/174)	0.125	1	-	-	-	100% (69/69)	0.094	0.75	71.6% (126/176)	1.5	24	24.3% (34/140)	0.5	6	98.6% (217/220)	1.5	3	-	-	-	100% (11/11)	0.38	0.75
Lactobacillus sp. (n=69 )	53.8% (7/13)	0.25	1	100% (46/46)	0.75	2	100% (43/43)	0.5	2	91.5% (43/47)	0.38	3	43% (6/14)	0.38	1.5	-	-	-	-	-	-	16.7% (4/24)	>256	>256
Atopobium sp. (n= 18)	86.7% (13/15)	0.125	0.38	100% (2/2)	-	-	100% (6/6)	-	-	86.7% (13/15)	0.032	1.5	63.6% (7/11)	0.25	4	92.3% (13/14)	0.75	2	-	-	-	-	-	-
Bifidobacterium sp. (n=19 )	90.9% (10/11)	0.06	0.19	100% (6/6)	-	-	100% (6/6)	-	-	100% (14/14)	0.023	0.125	30% (3/10)	0.75	2	33.3% (5/15)	12	>256	-	-	-	100% (2/2)	-	-
Gram-positive bacilli (pairs /chains)
Eggerthella lenta (n= 28)	4.3% (1/23)	1.5	3	-	-	-	-	-	-	91% (20/22)	0.25	1.5	30.4% (7/23)	3	>32	92.6% (25/27)	0.75	2	-	-	-	-	-	-
Gram-positive cocci	96% (308/321)						92.7% (38/41)			85.1% (285/335)			48.6% (140/288)			98.3% (341/347)			20% (2/10)
Anaerococcus sp. (n=56 )	96% (48/50)	0.047	0.19	-	-	-	-	-	-	85.7% (42/49)	0.19	>256	26.2% (11/42)	1.5	3	96.2% (50/52)	0.75	2	-	-	-	-	-	-
Peptoniphilus sp. (n=50 )	100% (39/39)	0.016	0.064	-	-	-	100% (10/10)	0.016	0.25	81.4 % (35/43)	0.38	>256	54 % (20/37)	0.25	1.5	95.7% (45/47)	1.5	3	-	-	-	-	-	-
Peptostreptococcus anaerobius (n=20 )	71.4% (10/14)	0.125	16	-	-	-	62.5% (5/8)	-	-	100% (17/17)	0.25	0.5	25% (3/12)	1	8	100% (19/19)	0.75	2	-	-	-	-	-	-
Murdochiella sp. (n=5 )	100% (4/4)	-	-	-	-	-	-	-	-	100% (5/5)	-	-	50% (2/4)	-	-	100% (4/4)	-	-	-	-	-	-	-	-
Parvimonas sp. (n= 85)	97.4% (76/78)	0.006	0.032	-	-	-	100% (10/10)	0.016	0.016	95% (76/80)	0.19	0.5	62.5% (45/72)	0.25	3	98.8% (83/84)	0.25	0.75	100% (2/2)	-	-	-	-	-
Finegoldia sp. (n= 152)	96.3 % (131/136)	0.125	0.25	-	-	-	100% (13/13)	0.125	0.25	78% (110/141)	1	0.75	48.8% (59/121)	0.38	32	99.3% (140/141)	1.5	3	0% (0/8)	-	-	-	-	-
over all Gram-positive anerobic bacteria	94.8% (1850 /1951)	-	-	100% (229/229)	-	-	99.2% (361/364)	-	-	90.8% (1937/2133)	-	-	45.7% (824/1802)	-	-	94.5% (601/623)	-	-	-	-	-	90.1 % (192/213)	-	-
