# Supplementary material for: Antimicrobial Susceptibility Patterns and Wild-Type MIC Distributions of Anaerobic Bacteria at a German University Hospital: A Five-Year Retrospective Study (2015–2019)
Source: Antibiotics (Basel). 2020 Nov 18;9(11):823. doi: 10.3390/antibiotics9110823 (PMC7698766; doi:10.3390/antibiotics9110823)
Supplement: Supplementary file 1 [file antibiotics-09-00823-s001.zip › Supplementary files/supplementary table 3.xlsx]

## Sheet: Tabelle1
Antibiotic	Clindamycin			Meropenem			Metronidazole			Moxifloxacin			Ampicillin-Sulbactam			Piperacillin-Tazobactam
	S (n)	Mic50	Mic90	S (n)	Mic50	Mic90	S (n)	Mic50	Mic90	S (n)	Mic50	Mic90	S (n)	Mic50	Mic90	S (n)	Mic50	Mic90
Gram-negative cocci
Veillonella sp. (n=50)	97.3% (36/37)	0.19	0.38	100% (27/27)	0.016	0.38	39% (16/41)	6	16	50% (13/26)	0.25	12	93.5% (29/31)	0.19	0.75	61.5% (8/13)	8	>256
Gram-negative bacilli	79% (314/396)			93% (376/401)			97.3% (472/485)			28.9% (101/349)			87.5% (317/362)			91% (91/100)
Bacteroides sp. (n=253)	66.4% (123/185)	1	>256	89.7% (195/217)	0.25	2	95% (229/241)	1.5	4	10.7% (19/177)	1.5	>32	78.3% (144/184)	0.75	>32	86.2% (50/58)	1	16
Bacteroides fragilis (n= 133)	80.6% (79/98)	0.75	>256	87.2% (102/117)	0.125	4	98.4% (125/127)	1.5	4	14.14% (14/99)	1	32	86.9% (86/99)	0.25	12	93.8% (30/32)	0.38	3
Fusobacterium sp. (n=102)	100% (85/85)	0.064	0.19	95.7% (68/71)	0.008	0.064	100% (97/97)	0.047	0.75	80.8% (59/73)	0.125	1.5	92.3% (65/70)	0.016	0.094	93.8% (15/16)	0.016	0.125
Prevotella sp. (n=148)	84.3% (102/121)	0.032	>256	100% (108/108)	0.047	0.125	99.3% (141/142)	0.75	3	21.9% (21/96)	0.5	8	100% (104/104)	0.032	0.19	100% (26/26)	0.016	1.5
Porphymonas sp. (n=5)	80% (4/5)	-	-	100% (5/5)	-	-	100% (5/5)	-	-	66.6% (2/3)	-	-	100% (4/4)	-	-	-	-	-
over all Gram-negative anerobic bacteria	80.8% (350/433)			94.2% (403/428)			92.8% (488/526)			30.4% (114/375)			88% (346/393)			87.6% (99/113)
